# Supplementary material for: Radiotherapy for Locally Advanced Pancreatic Adenocarcinoma—A Critical Review of Randomised Trials
Source: Curr Oncol. 2023 Jul 18;30(7):6820–37. doi: 10.3390/curroncol30070499 (PMC10378124; doi:10.3390/curroncol30070499)
Supplement: Supplementary file 1 [file curroncol-30-00499-s001.zip]

Archive with 1 entries (1 files):
- curroncol-2482175-Supplementary.pdf
